# Supplementary material for: Evidence-based comparative severity assessment in young and adult mice
Source: PLoS One. 2023 Oct 20;18(10):e0285429. doi: 10.1371/journal.pone.0285429 (PMC10588901; doi:10.1371/journal.pone.0285429)
Supplement: S6 Table. a. p-values for correlation analysis (Spearman). C57BL/6J model: P120. b. Correlation coefficients (r) for correlation analysis (Spearman). C57BL/6J model: P120 — (ZIP) [file pone.0285429.s017.zip]

Archive with 2 entries (2 files):
- S6a_Table.pdf
- S6b_Table.pdf
