# Supplementary material for: Evidence-based comparative severity assessment in young and adult mice
Source: PLoS One. 2023 Oct 20;18(10):e0285429. doi: 10.1371/journal.pone.0285429 (PMC10588901; doi:10.1371/journal.pone.0285429)
Supplement: S7 Table — a. p-values for correlation analysis (Spearman). Genetic models: early adolescence. b. Correlation coefficients (r) for correlation analysis (Spearman). Genetic models: early adolescence. (ZIP) [file pone.0285429.s018.zip]

Archive with 2 entries (2 files):
- S7a_Table.pdf
- S7b_Table.pdf
